# Supplementary material for: Intra-Domain Cysteines (IDC), a New Strategy for the Development of Original Antibody Fragment–Drug Conjugates (FDCs)
Source: Pharmaceutics. 2022 Jul 22;14(8):1524. doi: 10.3390/pharmaceutics14081524 (PMC9331466; doi:10.3390/pharmaceutics14081524)
Supplement: Supplementary file 1 [file pharmaceutics-14-01524-s001.zip]

Archive with 1 entries (1 files):
- pharmaceutics-1816993-supplementary.pdf
